# Supplementary material for: Genomic Evolution of Siccibacter colletis: Comparative Analysis and First Clinical Isolate Report
Source: Microorganisms. 2026 Apr 20;14(4):932. doi: 10.3390/microorganisms14040932 (PMC13118582; doi:10.3390/microorganisms14040932)
Supplement: Supplementary file 1 [file microorganisms-14-00932-s001.zip]

Archive with 1 entries (1 files):
- microorganisms-4235642-supplementary.pdf
